# Supplementary material for: Homeostasis of cellular amino acids in Acanthamoeba castellanii exposed to different media under amoeba-bacteria coculture conditions
Source: BMC Microbiol. 2023 Jul 26;23:198. doi: 10.1186/s12866-023-02942-6 (PMC10373360; doi:10.1186/s12866-023-02942-6)
Supplement: Supplementary file 1 — Supplementary Material 1 [file 12866_2023_2942_MOESM1_ESM.csv]

Conc. (uM)	His	Asn	Tau	Ser	Gln	Arg	Gly	Asp	Cit	Glu	Thr	Ala	Pro	Orn	Lys	Tyr	Met	Val	Ile	Leu	Phe	Trp
A1	20.578	45.241	10.412	88.992	11.516	56.379	90.2	83.112	7.997	196.084	80.864	233.941	60.496	5.303	83.999	41.597	21.851	121.18	75.27	137.37	68.578	28.288
A2	15.621	34.273	10.085	63.217	6.386	45.022	62.084	56.585	N.D	141.001	51.82	152.382	48.86	0.008	50.654	31.814	16.456	83.278	53.514	95.416	53.793	26.182
A3	16.441	33.748	9.797	63.703	6.456	45.097	61.301	57.348	N.D	139.902	52.656	155.026	48.918	0.371	50.53	32.039	16.156	81.11	53.284	94.647	52.814	26.042
B1	23.339	59.157	11.526	207.544	24.222	66.042	175.336	133.157	13.136	295.472	141.609	1023.041	187.886	16.654	114.143	64.245	26.867	176.909	109.05	189.469	87.235	32.234
B2	22.314	51.817	10.613	176.576	19.921	61.665	151.606	112.392	9.379	245.658	125.726	868.099	162.858	11.908	99.577	55.908	23.492	152.416	94.145	162.76	76.84	30.393
B3	19.885	46.226	10.629	162.226	20.415	55.552	142.964	100.516	7.089	225.821	106.528	807.2	154.691	10.627	82.63	53.314	21.296	133.436	81.875	140.479	68.658	29.388
C1	15.687	31.1	9.416	54.53	8.38	41.342	61.173	51.869	N.D	132.204	51.512	159.533	49.038	N.D	47.868	33.059	15.277	78.955	50.012	89.996	48.903	25.552
C2	17.35	31.061	15.568	53.126	8.265	40.312	61.717	49.938	N.D	130.354	51.119	150.446	48.594	N.D	41.203	32.118	14.622	73.779	47.069	87.255	47.867	24.3
C3	22.064	48.713	10.549	87.622	10.042	59.789	86.687	87.184	2.805	205.777	79.639	226.699	58.556	6.849	87.723	42.073	23.163	126.396	83.021	149.683	75.55	30.241
E3_1	12.048	8.187	N.D	13.153	5.712	23.526	30.168	9.466	N.D	64.116	13.83	67.973	47.91	N.D	N.D	20.74	6.081	13.138	7.441	14.777	19.015	21.188
E3_2	11.436	9.511	N.D	N.D	12.935	24.383	N.D	N.D	4.063	36.519	13.738	74.407	49.174	N.D	N.D	20.455	5.816	14.512	8.254	16.04	19.256	21.273
E3_3	11.183	7.603	N.D	10.871	2.246	23.988	N.D	N.D	3.932	34.227	12.48	67.026	46.043	N.D	N.D	20.581	5.72	13.281	7.182	14.461	18.475	19.944
Control_1	11.679	8.795	9.88	36.115	1.585	25.486	51.158	15.371	7.792	24.654	25.277	150.654	50.646	N.D	8.104	21.506	6.398	23.461	11.497	22.133	21.445	21.554
Control_2	12.156	8.529	N.D	33.345	1.023	24.821	45.748	12.945	5.673	23.223	21.956	142.754	48.52	N.D	7.818	20.827	6.099	21.08	10.749	20.082	20.304	20.926
Control_3	11.245	8.631	10.224	35.883	1.42	25.342	50.339	14.188	6.665	25.467	24.491	146.538	49.735	N.D	7.503	21.408	6.151	21.929	11.34	21.491	21.132	20.28
Table S1. The concentrations of amino acids of all groups of A. castellanii. The metabolomic analysis measured the concentrations of 22 amino acids, histidine, asparagine, aspartate, taurine, serine, glutamine, arginine, glycine, citrulline, glutamate, threonine, alanine, proline, ornithine, lysine, tyrosine, methionine, valine, isoleucine, leucine, phenylalanine, and tryptophan. The concentratio…
