# Supplementary material for: Homeostasis of cellular amino acids in Acanthamoeba castellanii exposed to different media under amoeba-bacteria coculture conditions
Source: BMC Microbiol. 2023 Jul 26;23:198. doi: 10.1186/s12866-023-02942-6 (PMC10373360; doi:10.1186/s12866-023-02942-6)
Supplement: Supplementary file 2 — Supplementary Material 2 [file 12866_2023_2942_MOESM2_ESM.csv]

GeneID	Control	E3		Table S2. The gene expression values of A. castellanii in control and E3 group. The RNAseq datasets are available in the Gene Expression Omnibus (GEO) repository, accession number: GSE227112.
ACA1_359720	0	0.916447378
ACA1_109590	0	0
ACA1_080290	18.86784455	12.77298533
ACA1_010170	9.867644968	12.35247133
ACA1_010160	15.79058228	18.77494236
ACA1_105500	17.78866551	7.592659963
ACA1_105480	1.912281542	7.479827864
ACA1_105370	0.982948456	0
ACA1_105360	5.493847524	9.018905481
ACA1_348220	0	0
ACA1_019010	186.1059715	403.8096259
ACA1_019000	66.70038019	95.40217205
ACA1_018970	214.0569416	86.98257817
ACA1_018940	4.83694743	0
ACA1_018920	7.92976817	4.398478243
ACA1_018810	10.81886332	6.182608707
ACA1_018770	122.3083626	113.5673686
ACA1_326900	7.588418818	6.977910343
ACA1_326880	11.02169543	40.33409881
ACA1_326830	41.84137391	29.96077967
ACA1_326760	6.78551515	9.77588662
ACA1_326730	0.109273231	0.490953952
ACA1_326720	0	0
ACA1_326710	0	0
ACA1_326700	0	0
ACA1_326690	0	0
ACA1_326680	92.6721055	37.34082466
ACA1_308650	16.25004042	60.59817071
ACA1_308130	0.910610258	1.227384881
ACA1_085610	195.946771	62.03872672
ACA1_085280	1.814573726	1.755966691
ACA1_085260	0	0
ACA1_085250	0	0
ACA1_085240	0	0.894968143
ACA1_085220	4.924124971	8.16210946
ACA1_084900	242.7875943	70.38704921
ACA1_084830	427.2674392	34.65316648
ACA1_084810	0	0
ACA1_084600	7.145894184	10.12915523
ACA1_048890	30.25249635	27.18430218
ACA1_048870	16.09984815	8.851123655
ACA1_319950	2.353577283	0.183018337
ACA1_319530	1.187364356	0.056154864
ACA1_119490	0	0.790040843
ACA1_119420	0.078052308	0
ACA1_119250	149.1025318	95.62929162
ACA1_119170	9.912285058	55.25484048
ACA1_119140	27.67068949	25.85189203
ACA1_074190	708.2073896	402.7667035
ACA1_074180	132.9381265	129.0972291
ACA1_074120	413.6647432	193.1412849
ACA1_074090	24.05975143	28.86360002
ACA1_073960	3.90131017	0.057469526
ACA1_073950	2.390351928	2.684904428
ACA1_073840	0	0
ACA1_073830	14.74422684	12.12472728
ACA1_004630	5.740887505	9.518071341
ACA1_004520	6.953751062	9.372757275
ACA1_004400	32.90027693	67.78643746
ACA1_027820	0.305965047	5.086282948
ACA1_027760	0	0.633488971
ACA1_027740	41.57133787	33.43289687
ACA1_229580	56.41230549	59.92706683
ACA1_350600	56.41230549	59.92706683
ACA1_350370	12.01522031	6.234680724
ACA1_350360	0.360807838	0
ACA1_350250	0	0
ACA1_002610	38.83858636	383.7623395
ACA1_099730	16.89923223	0
ACA1_099370	0.993393009	3.5705742
ACA1_099360	0.745044757	0.446321775
ACA1_297090	2.948845369	6.102511746
ACA1_296900	10.00202558	15.00577
ACA1_296880	7.574134736	9.231859617
ACA1_296570	40.91871257	54.50644688
ACA1_296420	0.33548799	0.150731477
ACA1_296410	2.102153468	2.640473385
ACA1_296400	0.858575386	33.87582272
ACA1_296390	64.88098089	50.5529148
ACA1_296340	0	0
ACA1_296320	0.796783976	1.718338834
ACA1_296230	8.131282626	9.362743645
ACA1_296070	162.2084431	3907.864263
ACA1_296050	2.592287356	1.384123619
ACA1_296040	0	0
ACA1_296000	20.23138443	12.20269607
ACA1_295960	3.8810142	12.80828208
ACA1_295950	0.286842231	1.202837184
ACA1_295930	74.67962654	28.94044352
ACA1_295900	43.45065753	44.83949264
ACA1_295870	0	0
ACA1_295830	26.40032412	36.38425952
ACA1_295720	0	1.462416029
ACA1_295680	17.34591664	9.428053778
ACA1_295610	2.390351928	15.42599635
ACA1_295560	7.31166472	5.685679965
ACA1_295540	220.234672	278.6025772
ACA1_295500	0	0
ACA1_295450	8.985419294	5.589776929
ACA1_295280	3.311017511	19.30854237
ACA1_295040	4.243056309	7.93882987
ACA1_294910	0	0
ACA1_294890	93.13702848	92.8615235
ACA1_294850	31.37799434	30.1108291
ACA1_294810	0	0.224131152
ACA1_294480	0	0
ACA1_293940	2.909993651	3.548743244
ACA1_293920	1.10856901	0.747103841
ACA1_293870	39.32805436	30.08714033
ACA1_293850	16.78558243	23.10211099
ACA1_293720	0.243913462	0
ACA1_293700	1.670925619	0.500487039
ACA1_293590	1.490089513	2.454769762
ACA1_293580	0.298793991	0.671226107
ACA1_293270	0.972346547	0.436865805
ACA1_293050	3.140753468	4.71560761
ACA1_292930	0.619362443	0.834820486
ACA1_292800	18.03839574	14.7116423
ACA1_292760	3.256421467	3.48648459
ACA1_292310	0.568004418	0
ACA1_292190	1.775690003	0.981907905
ACA1_292180	2.731830775	4.909539525
ACA1_292140	0.415713379	0
ACA1_291730	5.00182094	2.658355134
ACA1_291720	1.399230397	14.66874614
ACA1_291580	0	0.11086057
ACA1_291530	17.56466009	15.01955425
ACA1_291120	28.67384158	24.5716856
ACA1_291110	0.932131328	0.025381667
ACA1_291100	41.5948245	68.19960625
ACA1_291080	5.716058958	10.92639367
ACA1_291070	26.03274032	27.72445849
ACA1_291060	77.53704065	51.28167457
ACA1_290980	31.91577905	26.16425332
ACA1_290960	2.880839726	3.481309845
ACA1_290940	0	0
ACA1_290930	0	6.729615965
ACA1_290920	0.069537511	0
ACA1_290870	1.089274296	0
ACA1_290860	0.54291905	0.271031362
ACA1_290850	0.149396995	0
ACA1_290830	9.270408346	6.611868991
ACA1_290730	15.12880967	3.371424294
ACA1_290700	36.44510601	31.29831447
ACA1_290640	6.935098297	5.936750048
ACA1_290600	5.560534981	12.36960224
ACA1_290570	3.312613695	4.194370382
ACA1_290440	23.3901551	28.60053898
ACA1_290430	39.76146377	15.61173697
ACA1_290260	0	0
ACA1_290210	28.63044694	45.71283849
ACA1_290200	22.74456077	34.75730823
ACA1_290150	3.922628804	0.881199402
ACA1_289990	18.71717994	8.695835916
ACA1_289960	11.92071611	13.38965325
ACA1_289840	0.256109135	0.076711555
ACA1_289790	31.51025497	24.25143231
ACA1_289780	2.108412982	5.155016501
ACA1_289710	8.366231747	8.591694169
ACA1_289670	8.59070642	11.60096776
ACA1_289630	298.7243691	28.61117573
ACA1_289620	15.3298603	41.04131595
ACA1_289600	7.934778183	9.91075095
ACA1_289370	79.71874108	65.25337343
ACA1_289210	31.69908142	27.19413109
ACA1_289190	2.329777707	3.969262218
ACA1_289150	14.8172728	17.53193577
ACA1_288910	40.53135457	38.30102047
ACA1_288900	59.16881311	60.99447005
ACA1_288860	1.243411765	1.810805497
ACA1_288830	0.089498356	0.026807158
ACA1_288760	9.804494347	6.589392562
ACA1_288680	6.86860309	6.943491614
ACA1_288620	0.330336543	0.032981552
ACA1_288600	19.65896912	15.25627936
ACA1_288580	25.77422948	25.48454212
ACA1_288570	73.12372186	58.68289225
ACA1_288480	6.513448048	10.58016487
ACA1_288340	175.4225619	267.0689307
ACA1_288330	46.25518704	65.40483414
ACA1_288270	0	0
ACA1_047790	0	0
ACA1_077740	0	0
ACA1_288160	0	0
ACA1_288040	0.990009518	4.401194833
ACA1_288030	2.595239236	0.859169417
ACA1_288010	22.88028091	19.17304383
ACA1_287980	0.177473925	0
ACA1_287950	41.78279901	83.43379308
ACA1_287940	111.8657616	327.6769932
ACA1_287930	19.12281542	4.233588431
ACA1_287790	37.43073814	43.00728729
ACA1_287770	0.712019723	2.010822039
ACA1_287740	25.88050207	39.01791938
ACA1_287650	11.27025505	8.884177374
ACA1_287640	6.73851591	6.578782963
ACA1_287620	15.14526981	1.23720396
ACA1_287590	11.3586648	15.37461062
ACA1_287580	405.4646361	496.0590912
ACA1_287570	33.88740779	52.98877427
ACA1_287490	2.662670502	3.480179916
ACA1_287500	1.517683764	7.091557092
ACA1_110540	0.724349069	2.147923542
ACA1_110510	14.14010999	16.03379546
ACA1_110460	2.152568228	4.453286506
ACA1_110370	52.69398027	51.55016501
ACA1_110340	18.70211348	59.90129174
ACA1_110290	43.73304744	44.37796814
ACA1_110270	0.316079594	0.390531553
ACA1_110260	103.5738277	50.6779118
ACA1_110140	64.17656903	81.19375903
ACA1_110120	10.31342854	12.26005797
ACA1_110050	4.695334144	1.917788877
ACA1_109760	11.13314596	12.71099959
ACA1_109700	0.402585588	0
ACA1_030790	1.292082123	1.741559629
ACA1_030720	37.75107527	5.925306323
ACA1_301750	11.00537541	4.979675804
ACA1_301680	8.976015402	3.4514432
ACA1_321430	0.787410047	0
ACA1_321410	27.55492301	234.3435323
ACA1_321390	9.989530444	12.36178086
ACA1_321340	4.032702572	3.428884748
ACA1_321330	13.46278549	9.772370957
ACA1_309830	1.493969955	0.805471328
ACA1_176410	20.86125319	6.83430218
ACA1_176300	7.494076314	11.02987765
ACA1_176190	2.148630946	1.351502454
ACA1_176120	8.074077622	14.98773316
ACA1_176100	5.984010268	5.143327121
ACA1_175960	182.9207016	161.9745622
ACA1_175940	16.97383454	20.09392968
ACA1_175880	3.642441033	4.58223689
ACA1_175770	0.538670857	5.203420412
ACA1_175730	0.382456308	1.718338834
ACA1_175690	4.811547106	46.56143937
ACA1_175670	217.6452394	156.5991267
ACA1_175650	4.910550133	15.27412297
ACA1_175610	30.11330224	27.59842305
ACA1_175590	28.36432473	13.06320786
ACA1_175500	10.47201797	14.25130223
ACA1_175440	0.611930093	0.549868427
ACA1_175420	19.80123016	10.51577645
ACA1_175270	0.395099492	0
ACA1_175220	6.90824222	8.726642245
ACA1_175210	0	0
ACA1_175180	0.991847273	6.167481706
ACA1_175140	2.390351928	4.398129158
ACA1_175120	9.649939264	9.228115959
ACA1_174830	1.156263258	0.479536419
ACA1_174820	41.11072166	48.73616065
ACA1_174800	64.18232302	67.54849208
ACA1_174790	8.162644659	42.83794608
ACA1_174670	9.615733891	3.954131975
ACA1_174660	4.814135351	6.729159069
ACA1_174640	6.471218907	7.382976738
ACA1_174620	9.710804706	12.61905081
ACA1_174590	3.436130896	14.09574825
ACA1_174370	12.22407821	71.56119953
ACA1_174350	1.237358645	6.16580405
ACA1_174300	3.343149549	1.321799103
ACA1_174290	0	0
ACA1_174280	1.373461881	2.563267874
ACA1_174270	4.218847938	6.767066335
ACA1_174230	105.7530195	107.7133202
ACA1_174120	19.57154575	18.02084589
ACA1_174110	88.00036356	70.64281872
ACA1_174050	19.7142427	29.79634967
ACA1_174030	1.577139416	0.354296667
ACA1_174000	88.30241239	71.51321911
ACA1_173920	0	0.710057369
ACA1_173880	43.76700713	39.20716776
ACA1_173840	0	0
ACA1_173650	12.55879785	9.414898354
ACA1_173620	0	0
ACA1_173400	3.15091845	6.175280184
ACA1_173380	2.731830775	1.30921054
ACA1_173320	57.52266252	32.70386813
ACA1_173300	0.796783976	0.159105448
ACA1_173280	12.14557196	13.23585318
ACA1_173210	52.4106793	85.91694169
ACA1_173200	6.987182558	0.177934495
ACA1_173190	12.060412	6.508859219
ACA1_173160	53.07304064	171.0916204
ACA1_173050	0	0
ACA1_173040	0.568708265	0.063878767
ACA1_173030	5.592702802	2.227796076
ACA1_173000	1.780667023	0.139136748
ACA1_172990	1.294025104	0
ACA1_172980	0.350234715	0.251771258
ACA1_172930	5.5243689	16.22875565
ACA1_172890	0	0
ACA1_172800	12.81796638	21.81099391
ACA1_172790	0.025429276	0.205652254
ACA1_172760	3.345460149	4.416464821
ACA1_172600	13.3859708	8.50986851
ACA1_172490	0	0
ACA1_172260	14.63010577	20.49584874
ACA1_172240	3.514915745	1.729618957
ACA1_172220	13.89854111	7.440230002
ACA1_172200	0	0
ACA1_172140	15.65402565	16.54400645
ACA1_172120	0.125807996	0.339145822
ACA1_172050	4.821564572	5.287196411
ACA1_172040	1230.172573	192.353852
ACA1_172030	56.13912242	13.62397218
ACA1_172020	0	0
ACA1_172010	11.64588522	10.05757564
ACA1_171950	6.288711112	10.03325359
ACA1_171800	2.20202117	7.671775399
ACA1_171750	6.752406575	8.106287718
ACA1_171730	1.139231557	3.948523278
ACA1_171720	0.31871359	0
ACA1_171700	1.738437766	1.338965325
ACA1_171630	23.83803018	19.62287311
ACA1_171430	18.47855518	30.13013728
ACA1_171370	18.2592044	15.18789808
ACA1_171360	260.0109942	249.4921423
ACA1_171300	55.04511355	9.260829229
ACA1_171290	5.259585905	2.071342227
ACA1_171270	2.478883481	561.6422299
ACA1_171220	0	0.295537392
ACA1_170820	111.8684702	94.79502566
ACA1_170780	0	0
ACA1_302290	0	0
ACA1_326270	1.262827433	2.107396683
ACA1_326260	0.097565385	0
ACA1_326210	5.093011142	1.295230277
ACA1_322380	25.7588643	14.64292846
ACA1_322350	0	0
ACA1_322340	0	0
ACA1_322330	0	0
ACA1_032840	8.903943526	13.57116328
ACA1_006270	0.840020316	0.377412922
ACA1_006260	10.21629865	11.88713851
ACA1_006210	166.3787203	107.23537
ACA1_006200	10.83146939	8.957756326
ACA1_006160	0	0
ACA1_006080	1.304551468	0.228730627
ACA1_006060	22.8978696	11.34437288
ACA1_346020	11.45145342	7.692563384
ACA1_345900	3.476875531	1.704137686
ACA1_345890	0	0
ACA1_333500	7.786535621	2.778152605
ACA1_333320	3.714503715	1.112593489
ACA1_333300	3.499068354	1.974261639
ACA1_333270	1.172043526	7.316797615
ACA1_333250	0	0
ACA1_333240	1.430958977	2.513216662
ACA1_333220	17.05593818	27.16424923
ACA1_333200	7.198531093	14.22073518
ACA1_333190	3.941343636	6.952057877
ACA1_333160	0	0
ACA1_021590	0.455847805	0.368654339
ACA1_021580	11.60972868	9.008429537
ACA1_039520	4.879825307	4.604161468
ACA1_039510	96.61527163	108.4982531
ACA1_039480	0.09609455	0
ACA1_039470	0.705638945	3.614218211
ACA1_039450	9.142782154	51.21913652
ACA1_039320	40.25234604	79.12844259
ACA1_056560	0	0
ACA1_056550	0	0
ACA1_056320	9.459690607	10.87671921
ACA1_056300	8.620941379	29.08499747
ACA1_017310	1.35382764	6.842942258
ACA1_017200	5.183895747	4.968690604
ACA1_086290	18.71809975	16.18329695
ACA1_086180	18.55198511	36.24754555
ACA1_085710	5.089136362	3.602968522
ACA1_026850	0.907011008	1.018777965
ACA1_026820	59.24937893	143.1362164
ACA1_014760	7.937772439	4.971294739
ACA1_014750	3.622645157	4.482623045
ACA1_014620	52.12278617	28.32473738
ACA1_013370	4.907625197	4.714026889
ACA1_013360	44.83037389	26.86930771
ACA1_166120	0	0.363029331
ACA1_166080	30.04663168	23.44793556
ACA1_165800	16.02622315	14.69374969
ACA1_165660	122.2524095	37.74342504
ACA1_165640	0	0.296265316
ACA1_165630	0.212475727	0
ACA1_165620	2.433812872	4.061528152
ACA1_165590	21.03509696	25.70634895
ACA1_165560	49.15461951	63.19796516
ACA1_165270	45.31845299	45.58698002
ACA1_165240	31.95634933	25.04956167
ACA1_165230	26.59405494	33.08801289
ACA1_165090	12.85018348	11.89920286
ACA1_356530	8.147717858	5.900813801
ACA1_356420	0	0
ACA1_356310	9.617322376	7.134623228
ACA1_356170	187.5051282	7.907399943
ACA1_356130	0.9231704	0.237012253
ACA1_356120	34.10184259	2.372024714
ACA1_356110	3.86659125	5.476024855
ACA1_003870	3.758622341	1.718338834
ACA1_338630	62.57347295	58.97257536
ACA1_338420	0.127485436	0.458223689
ACA1_338390	0	0
ACA1_170530	20.5345669	25.71742013
ACA1_170320	59.1944976	58.79727044
ACA1_170310	20.76618237	29.13121304
ACA1_170300	1.133645844	0.911443375
ACA1_170280	9.693289196	28.2044581
ACA1_170270	24.04462624	24.52741027
ACA1_170260	98.46822866	62.57830977
ACA1_170250	19.64434675	4.790520385
ACA1_170230	0	0
ACA1_170210	7.533230318	7.810631062
ACA1_169770	0	0
ACA1_169750	21.77058986	23.92456376
ACA1_169740	0.199195994	0
ACA1_169730	4.934920109	3.325817098
ACA1_169720	19.24085749	18.66837251
ACA1_169580	18.84832525	25.40510525
ACA1_169540	2.475721639	5.446520411
ACA1_169080	177.2518485	210.9612294
ACA1_168940	115.9122902	135.8422
ACA1_168930	20.33436366	28.15839493
ACA1_168910	6.237484859	8.70231684
ACA1_272620	28.43905883	38.77277368
ACA1_272610	12.06610449	26.22521682
ACA1_272570	0.312557161	1.608548983
ACA1_272510	52.73261222	30.72181551
ACA1_272500	0	0
ACA1_059730	0	0
ACA1_272390	0	0
ACA1_272280	0	0
ACA1_272220	0	0
ACA1_272100	19.69295577	17.68185891
ACA1_271960	0	0
ACA1_376980	16.58846639	0.41405755
ACA1_376970	46.41909227	36.99971521
ACA1_376780	2836.62024	92.64087625
ACA1_376770	0.189334806	0
ACA1_376660	94.05756888	61.54050707
ACA1_376630	0.129208212	0
ACA1_376530	3.747299184	2.186976697
ACA1_376520	1.252586163	0.787884618
ACA1_376470	0	0
ACA1_376460	0	0
ACA1_376440	0	0
ACA1_376210	18.43671625	15.8555092
ACA1_376180	125.7888619	7.57898497
ACA1_375810	5.293886755	8.834397394
ACA1_153690	42.54289274	39.77278649
ACA1_153580	9.770781602	19.4410598
ACA1_153280	32.60051928	45.46306066
ACA1_153260	0.466410132	0
ACA1_153240	2.320730027	1.779509472
ACA1_153230	2.249742991	0.673858366
ACA1_153220	0.889433275	1.998068411
ACA1_153080	8.403265368	4.695179349
ACA1_153050	30.86671837	12.04704943
ACA1_153020	3.805295764	3.765629182
ACA1_153010	12.32710416	16.47333097
ACA1_152990	0.747819597	1.439948743
ACA1_152880	0	0
ACA1_152770	0	0
ACA1_152660	0	0
ACA1_152650	0	0
ACA1_152540	0	0
ACA1_152420	0	0
ACA1_152410	0	0
ACA1_152400	0	0
ACA1_019370	4.184771242	2.522768925
ACA1_019200	8.951105091	9.662391618
ACA1_019170	0	0
ACA1_019160	12.55826684	4.462551598
ACA1_013680	0.490328601	0.783288357
ACA1_144460	2.178548592	0.870044979
ACA1_144340	13.24729389	9.44430504
ACA1_144280	209.7219297	231.9192183
ACA1_144260	3.736642094	13.03567391
ACA1_144240	37.74459638	67.98318705
ACA1_144220	34.10986134	9.529973403
ACA1_144190	12.05053451	9.408260143
ACA1_144170	12.08374226	1.475873845
ACA1_144150	7.473284188	13.23318412
ACA1_144140	1.83579028	7.973092189
ACA1_144100	43.60581395	49.07679851
ACA1_144090	0.086138808	0.1548053
ACA1_144080	22.0202117	20.90645581
ACA1_143810	16.73246349	19.54610423
ACA1_143770	3.476875531	2.08283495
ACA1_143760	7.092499616	7.341259806
ACA1_143750	25.19131035	2.663108156
ACA1_143730	0.069537511	0
ACA1_143680	51.86375597	62.15268122
ACA1_143640	1.516637085	3.318171541
ACA1_143630	0.594211779	0.048540645
ACA1_143590	50.86137713	9.069010511
ACA1_143560	0	0
ACA1_143440	95.14766698	56.89377968
ACA1_143330	170.5814126	102.5702512
ACA1_143290	169.3531718	106.8525339
ACA1_143060	0	0
ACA1_143050	0	0
ACA1_025200	5.9967017	7.78341632
ACA1_075380	373.9572794	278.0584658
ACA1_075340	7.127804542	7.25474779
ACA1_075330	0	0
ACA1_075280	33.9961163	20.36549729
ACA1_075240	3.04226609	3.026619537
ACA1_075220	2.978702521	3.289566614
ACA1_075210	0	0
ACA1_075170	19.2028272	13.69638275
ACA1_075000	14.75782494	11.20655761
ACA1_074940	2.026258588	1.024175464
ACA1_074910	158.8497508	149.1830533
ACA1_074880	4.661186259	0.75177324
ACA1_074730	0.61030262	0.365604007
ACA1_074700	26.36630611	29.28986648
ACA1_074660	0.583012665	0
ACA1_074610	26.77194159	58.96050123
ACA1_074560	13.00796165	10.78956942
ACA1_074480	0.556975206	0.834145065
ACA1_074390	0	0
ACA1_123910	0	0
ACA1_123880	9.693289196	11.31733508
ACA1_123820	8.760698691	8.295428853
ACA1_123810	3.010072798	4.773163427
ACA1_123800	5.45327436	7.382976738
ACA1_123790	4.128789693	6.24850485
ACA1_123780	7.608997581	5.075964594
ACA1_123770	558.9629301	655.4235266
ACA1_123750	55.25834249	50.00958537
ACA1_123640	81.99202217	94.91170299
ACA1_123500	13.44955049	12.65681801
ACA1_123350	38.5227731	57.02892651
ACA1_122990	1.724188276	6.338135042
ACA1_300900	10.82225268	10.85763549
ACA1_300870	57.12328196	67.30160432
ACA1_335680	0.091936613	0
ACA1_335440	0.295333057	0
ACA1_335110	0	0
ACA1_305050	0	0
ACA1_304840	0	0
ACA1_304720	0	0
ACA1_083090	2.538426826	1.824784602
ACA1_297760	8.890431731	11.22949501
ACA1_314550	208.7024511	150.0090051
ACA1_314330	5.926954487	4.62243195
ACA1_023180	1.15895851	4.1656699
ACA1_023170	0	0
ACA1_023160	0	0
ACA1_023150	0	0
ACA1_023140	1.502506926	0
ACA1_023130	3.464760982	0.419107033
ACA1_023120	1.418450594	0
ACA1_023100	2.048873081	0.15342311
ACA1_023090	33.3780051	49.9880388
ACA1_023080	0	0
ACA1_345460	0	0
ACA1_345340	6.4146153	3.045157427
ACA1_345230	14.43163786	12.58184427
ACA1_025880	1.171638582	1.466416073
ACA1_025870	0	0
ACA1_025850	0	0
ACA1_025840	0.042589789	0.535784937
ACA1_025830	0	0
ACA1_001310	0.273183077	0.368215464
ACA1_001250	3.067990636	1.097381498
ACA1_196970	31.04457064	3.594851117
ACA1_196840	0	0.312425242
ACA1_196530	4.635834042	4.946733006
ACA1_196310	19.60180694	23.67268335
ACA1_195840	16.74660759	14.69230541
ACA1_195730	0	0
ACA1_195710	0	0
ACA1_195700	0	0
ACA1_195590	0.59649149	0.914345434
ACA1_195580	0.347687553	0
ACA1_195570	11.84960785	11.89619193
ACA1_195530	1.685400681	2.912438701
ACA1_195410	4.290375255	56.39676172
ACA1_024990	0.971080471	0.201367832
ACA1_024980	7.627271522	26.09911211
ACA1_024970	0.858944428	0.243736005
ACA1_024750	0.972980824	1.244198373
ACA1_024630	36.10465405	35.67848571
ACA1_315490	27.85000635	28.48521422
ACA1_315380	32.78196929	46.71501245
ACA1_073730	0	0
ACA1_073720	0	0
ACA1_073710	3.726810673	10.43081081
ACA1_073680	1.838732252	1.239186659
ACA1_073650	12.52682981	7.819686867
ACA1_073640	13.3931329	10.42587607
ACA1_073610	0	0
ACA1_073600	0	0
ACA1_073580	0.944336564	0
ACA1_073560	0	0
ACA1_073550	0	0
ACA1_073540	0	0
ACA1_073530	26.62896727	180.6129354
ACA1_073520	12.46067327	10.38394005
ACA1_073480	6.088080012	1.823543252
ACA1_073450	3.520120252	5.300348641
ACA1_073400	32.32025142	58.2299047
ACA1_073330	11.69293172	4.268485001
ACA1_073240	12.96424243	16.92273017
ACA1_073110	0.942010612	2.624064229
ACA1_073030	81.08809232	67.90742891
ACA1_073020	22.08759301	6.393818916
ACA1_072990	9.350804017	9.765009231
ACA1_072970	0	0
ACA1_072920	1.504041662	1.930717791
ACA1_072880	7.038552905	6.362806768
ACA1_072860	4.60364075	12.15565619
ACA1_072730	38.75654576	43.45036173
ACA1_072680	3.268102405	5.397091949
ACA1_072610	2.755448908	3.11975062
ACA1_072570	10.79260268	4.472388745
ACA1_072560	101.691243	106.6680674
ACA1_072530	39.61154623	22.09292786
ACA1_072520	3.344348885	4.546277632
ACA1_072510	11.07110367	26.35647534
ACA1_072500	4.438564508	5.151692828
ACA1_072320	0.162057758	6.698609013
ACA1_072310	0.082514845	0
ACA1_072280	0.735492901	0.330449776
ACA1_072270	0	0
ACA1_072240	0	0
ACA1_072120	0.484121909	0
ACA1_072070	18.06043679	6.273300504
ACA1_072060	0.796783976	0.198881809
ACA1_072040	11.09123294	8.591694169
ACA1_072010	18.13370428	11.25808201
ACA1_071950	20.33421549	20.7600212
ACA1_071900	30.16279133	13.81757
ACA1_071850	1.843162932	0.41405755
ACA1_071820	0	0
ACA1_071740	0.512872444	0
ACA1_071700	42.18971152	24.70112073
ACA1_071670	41.90934782	43.76143292
ACA1_071640	13.99755633	23.7626136
ACA1_071590	6.702842519	38.26404001
ACA1_071570	3.278196929	32.58148957
ACA1_071560	0	0
ACA1_071520	112.7376891	115.0505955
ACA1_071500	0	0
ACA1_071450	23.65190328	4.651142708
ACA1_071420	0	0
ACA1_071410	1.997906089	4.937018291
ACA1_071380	27.79930729	35.4916486
ACA1_071370	7.194722634	3.06238604
ACA1_071260	5.247113988	33.42378585
ACA1_071220	66.42126846	21.02223041
ACA1_071210	59.54355323	78.58753434
ACA1_071200	0.771081267	1.293373316
ACA1_071180	3.218321186	5.413944271
ACA1_071130	7.42900743	13.35112187
ACA1_071110	3.074648754	0.673858366
ACA1_071080	0.849902908	0.534594304
ACA1_071020	0	0
ACA1_070990	19.86348785	37.51303088
ACA1_070980	66.44834423	83.32089021
ACA1_070940	30.71775899	40.99497931
ACA1_070930	14.00332153	6.900415789
ACA1_070890	29.6403639	27.38602516
ACA1_070880	0	0
ACA1_070870	13.09309885	28.79378586
ACA1_070860	9.25946852	8.410816397
ACA1_070810	10.96749708	6.245223072
ACA1_070790	36.09186665	51.52084182
ACA1_070770	21.83188094	8.591694169
ACA1_070660	4.867625744	3.540819415
ACA1_070590	45.77707815	12.63639942
ACA1_070520	0	0
ACA1_070510	0	0
ACA1_070450	49.31673451	34.27633779
ACA1_070430	2.226960783	3.871700157
ACA1_070330	0.07354929	0.760034484
ACA1_070310	0	0
ACA1_070180	1.174207964	1.35658329
ACA1_070170	0	0
ACA1_070040	24.51169255	30.10551773
ACA1_070020	0	0.152515281
ACA1_069960	8.284477039	7.108437521
ACA1_069950	1.514678449	2.041590694
ACA1_069940	11.26695611	7.523537596
ACA1_069880	77.5311731	51.23868365
ACA1_069810	21.24962758	21.32136096
ACA1_069780	70.21862975	21.91958421
ACA1_069670	2.55868657	1.452117324
ACA1_069560	1.446263351	0.144398221
ACA1_069510	11.29401179	24.21819833
ACA1_069490	0.25106541	0.376004121
ACA1_069460	0	0.22029985
ACA1_069300	0.964175567	2.23817243
ACA1_069250	0.77735022	7.474075415
ACA1_069210	3.670633301	120.1241203
ACA1_069200	12.19425911	13.33467158
ACA1_069180	115.3344805	199.3989022
ACA1_069170	23.05144825	13.58305935
ACA1_069150	16.70456055	41.78839576
ACA1_069120	9.722684467	14.20217398
ACA1_069070	9.630693274	26.27315173
ACA1_069060	4.063598277	8.484297992
ACA1_069040	43.35868309	17.91850656
ACA1_068940	0	0
ACA1_068910	0.516832849	0.232207951
ACA1_068890	301.0072798	120.8140699
ACA1_068860	0.324803659	0.255379445
ACA1_068850	12.55327052	10.60331622
ACA1_068840	1.66945214	4.159470986
ACA1_068790	7.494076314	12.07481343
ACA1_068770	5.731488096	10.73360112
ACA1_068600	27.48904717	25.23810162
ACA1_068570	23.46544681	32.31298524
ACA1_068560	78.99193755	8.9882339
ACA1_068390	4.132995591	6.92878562
ACA1_068380	20.38998994	72.77061446
ACA1_068370	0.673703524	6.146903145
ACA1_068350	176.2080519	225.446055
ACA1_068310	1.470985802	1.321799103
ACA1_068300	0.086921888	0.468637864
ACA1_068290	2.020015714	2.662215095
ACA1_068260	36.07786229	38.12346886
ACA1_068250	3.248822405	0.849931036
ACA1_068200	1.811635145	0.90438886
ACA1_068060	7.813036015	8.419860285
ACA1_068020	2.62723365	3.715327208
ACA1_068010	0	0
ACA1_068000	0	0
ACA1_067980	1.264318375	0.568045895
ACA1_067930	1.230893866	0.474024506
ACA1_067870	6.689349881	9.473731213
ACA1_036280	1799.680709	683.9993969
ACA1_038460	1799.680709	683.9993969
ACA1_067860	1799.680709	683.9993969
ACA1_361250	1799.680709	683.9993969
ACA1_067800	16.05372159	11.56166252
ACA1_067790	18.61577107	11.650858
ACA1_067760	28.79540229	50.15151712
ACA1_067750	0	0
ACA1_067740	0.084241478	0
ACA1_067730	0	0
ACA1_067720	2.549708723	4.353125045
ACA1_067710	0	0
ACA1_067700	0	0
ACA1_067690	0	0
ACA1_012300	8.831822383	7.936103047
ACA1_012290	23.48415929	25.47361955
ACA1_012260	56.3619823	71.89891436
ACA1_358070	0	0.848562387
ACA1_357960	60.22412003	126.3780934
ACA1_357730	13.90750212	19.52657766
ACA1_357720	41.13815755	24.11450296
ACA1_357040	21.27952393	1.033587268
ACA1_356930	18.85868814	5.648682906
ACA1_356910	0	0.207028775
ACA1_342930	0.286842231	0.257750825
ACA1_342890	0	0
ACA1_342880	0	0
ACA1_342840	0	0
ACA1_342530	0	0
ACA1_342290	4.341895289	1.16216153
ACA1_342170	0	0
ACA1_342020	0	0
ACA1_250290	4.304397567	4.533624598
ACA1_250170	0.980657201	0.440599701
ACA1_249890	12.03123425	14.94207682
ACA1_249760	0	0
ACA1_044260	0	0
ACA1_044250	0.531189317	0
ACA1_044240	0	0
ACA1_044130	28.68422313	28.66366934
ACA1_044120	11.84599185	15.81479989
ACA1_044110	0	0
ACA1_043770	102.5441437	40.17260816
ACA1_010930	4.934920109	9.469340347
ACA1_008740	0	0
ACA1_008730	0	0
ACA1_008610	0.60868378	1.686433338
ACA1_083320	0	0
ACA1_083310	0	0
ACA1_306560	0	0
ACA1_306550	0	0
ACA1_306440	0	0
ACA1_361440	21.20894074	3.905315531
ACA1_361420	0.697912972	0
ACA1_361240	4.19130201	15.65336061
ACA1_361110	70.68995813	64.48597421
ACA1_361090	23.27770514	9.901898543
ACA1_361080	7.61803216	4.889582047
ACA1_361050	1.149997491	5.96399389
ACA1_360910	10.04994679	7.776423919
ACA1_360780	0.837495566	1.630540499
ACA1_360770	0	0
ACA1_360660	0	0
ACA1_360650	0.193159752	0
ACA1_360600	15.12798069	4.060458203
ACA1_360550	0.686730941	0.870245266
ACA1_360490	0	0
ACA1_360480	0	0
ACA1_360470	0	0
ACA1_360460	0	0
ACA1_360440	7.641597501	0.507383514
ACA1_360420	15.50755678	23.93705838
ACA1_360280	170.6600097	464.6508091
ACA1_360230	48.73779506	20.37676139
ACA1_360120	19.12281542	36.29552435
ACA1_360100	14.28652199	12.38802415
ACA1_360090	24.82611125	31.50287862
ACA1_359890	3.084325068	1.755292357
ACA1_359780	0	0
ACA1_036640	6.533991602	7.984991391
ACA1_036630	10.7402114	9.180166372
ACA1_036590	0	0
ACA1_036580	0	0
ACA1_036550	0	0
ACA1_036540	0	0
ACA1_036500	9.706591776	13.60506886
ACA1_036460	0	0
ACA1_036370	1.334149913	0.799227365
ACA1_036380	0.230395367	1.035143876
ACA1_036350	39.27137573	56.48792028
ACA1_036200	57.23472028	81.32068572
ACA1_399260	0.549857312	1.15287909
ACA1_399250	0	0
ACA1_399200	122.1823814	118.468169
ACA1_399070	0	0
ACA1_398930	29.59151	66.66402118
ACA1_398440	2.252562218	3.919018393
ACA1_332330	0	0.40431502
ACA1_398310	0	0.40431502
ACA1_398200	10.31625569	6.895965056
ACA1_398080	0.325494731	0
ACA1_397850	0	0
ACA1_397840	0	0
ACA1_397630	22.14220733	8.139499739
ACA1_397520	0	0
ACA1_397510	3.33890428	0.454586993
ACA1_397500	0	0
ACA1_397220	5.16455599	2.006819076
ACA1_397210	0	0
ACA1_396950	0	0
ACA1_396930	56.58190373	115.8663949
ACA1_396910	21.4698813	21.15942387
ACA1_396900	0	0
ACA1_396890	8.853155288	10.0236432
ACA1_396870	43.97102468	35.49861663
ACA1_396740	10.26413924	10.40953592
ACA1_396670	40.22385313	46.61240974
ACA1_396290	36.00602183	22.65317562
ACA1_396230	34.39582312	39.92444023
ACA1_396140	29.53792025	26.08192873
ACA1_396110	18.19964502	6.162318576
ACA1_150070	28.4339245	23.30103445
ACA1_150030	322.3754061	142.5855628
ACA1_150020	0.263762971	0.118506126
ACA1_149910	10.52396553	10.14857835
ACA1_149790	0	0
ACA1_149780	0	0
ACA1_149770	0	0
ACA1_149760	0	0
ACA1_149470	1.775690003	0.122738488
ACA1_149440	1.758419809	1.333193923
ACA1_149430	3.380061806	0.457668939
ACA1_149370	70.23613515	162.3054001
ACA1_149340	10.02299291	13.62820454
ACA1_149280	0.861388082	4.953769611
ACA1_149210	8.989854464	8.495940738
ACA1_149140	10.2805108	7.610470044
ACA1_149110	4.07864245	2.343189319
ACA1_149080	0	0
ACA1_149070	0.149396995	0
ACA1_149020	0.851623359	0.208705122
ACA1_148780	17.3325944	37.98625635
ACA1_148670	19.02055438	51.41233035
ACA1_148660	0.851358221	21.06730488
ACA1_148540	36.49725915	53.51398082
ACA1_148470	0.380553541	0
ACA1_148450	0	0.795527238
ACA1_339390	1.932624963	1.096812022
ACA1_339380	0.392550463	0.050391168
ACA1_339370	0	0.941555525
ACA1_339360	0	0
ACA1_339120	0.597587982	5.446520411
ACA1_300040	19.35114755	43.85611053
ACA1_299930	0	0
ACA1_109580	0	0
ACA1_109460	0.256682086	0
ACA1_081990	8.88806914	15.97329057
ACA1_081420	97.63954665	79.70736833
ACA1_080760	22.98879977	20.22304909
ACA1_080720	0	0
ACA1_080710	0	0
ACA1_080690	0	0
ACA1_080620	0	0
ACA1_080530	6.062596056	4.444914333
ACA1_080180	13.04161358	6.84702064
ACA1_331770	0.310940088	1.024483858
ACA1_331760	0.455305129	0
ACA1_331740	2.70096263	4.562820632
ACA1_090530	0	0
ACA1_324170	2.649546715	3.726517953
ACA1_324060	2.345250948	2.539683182
ACA1_034930	4.277471871	2.487069365
ACA1_034600	16.04371802	10.41196836
ACA1_034580	23.90351928	24.83352698
ACA1_034530	9.370941422	10.81663489
ACA1_034500	4.589475701	6.357853685
ACA1_034490	21.48630946	18.63142668
ACA1_034340	0.285415156	1.025873931
ACA1_307930	0	0
ACA1_307920	15.10808069	26.39216551
ACA1_307900	9.863346902	7.441828333
ACA1_307880	10.49701085	9.555440293
ACA1_307850	2.496589791	2.243386811
ACA1_315820	12.11647296	15.07517431
ACA1_315790	46.45597007	24.18748684
ACA1_315780	13.72524655	12.61038983
ACA1_315770	16.30934373	14.41824539
ACA1_315750	97.44777174	644.730146
ACA1_315740	22.6824737	17.852871
ACA1_142840	4.601295543	33.00120939
ACA1_142830	20.69455368	0.235388881
ACA1_142670	33.65615514	38.53661224
ACA1_142570	18.24022394	17.84428789
ACA1_142550	0	0
ACA1_142360	16.37634461	16.64928516
ACA1_142320	210.0697518	156.4193732
ACA1_142280	7.22935705	22.05550759
ACA1_142250	13.68421654	18.28690869
ACA1_142170	0	0
ACA1_142160	14.87797068	18.01423349
ACA1_142120	0	0.229111844
ACA1_142110	598.1478842	323.7752857
ACA1_142100	17.47429685	22.71367424
ACA1_142050	0.427666799	2.086162162
ACA1_142020	154.7823178	101.887385
ACA1_142000	9.277405502	9.187158121
ACA1_141990	0	0
ACA1_141930	8.478984196	29.665661
ACA1_141900	54.8007184	56.1647852
ACA1_141840	13.11553635	12.25601091
ACA1_141820	35.91988302	17.64780424
ACA1_141810	2.610235933	5.812778251
ACA1_141310	3.871490239	11.59615164
ACA1_141300	0	0.246651507
ACA1_322990	24.15944561	37.4207836
ACA1_322750	40.25807951	21.59379134
ACA1_322740	117.7005761	129.7314116
ACA1_322550	33.46492699	44.75758629
ACA1_322540	0.121801372	0
ACA1_256130	6.070735054	10.91008783
ACA1_255890	4.828993793	8.092681629
ACA1_255880	0	0
ACA1_255770	6.144727393	8.020501205
ACA1_255740	192.0007932	157.948317
ACA1_255540	0.300358357	0.539792304
ACA1_255450	4.830502854	11.67933426
ACA1_255440	94.31320531	41.14661697
ACA1_255420	12.76347165	25.79520357
ACA1_255390	2.285817587	1.853601657
ACA1_255200	11.51842098	11.55607988
ACA1_255170	26.68088056	25.12047724
ACA1_255030	9.001505457	4.56675636
ACA1_254710	6.976038726	6.448777441
ACA1_254690	3.527829742	2.044230682
ACA1_254570	3.275667456	5.966454284
ACA1_254380	1.593567952	35.24797608
ACA1_254260	0	0
ACA1_254150	37.77020173	33.74969367
ACA1_254030	4.47026854	5.65340915
ACA1_254020	0.308986246	0.092549668
ACA1_254010	0	0
ACA1_254000	0	0
ACA1_253970	10.41701466	12.14754075
ACA1_253840	2.93418861	3.545778546
ACA1_253730	6.802075284	4.267015896
ACA1_253700	5.793645068	6.090745569
ACA1_253670	89.69108118	70.65971487
ACA1_253640	6.260074755	4.841573587
ACA1_253630	1.427836885	1.557960543
ACA1_253470	106.2787242	0.528719641
ACA1_253400	14.6583449	2.407011596
ACA1_253340	22.08550513	25.00868725
ACA1_253330	0.292509605	0.821385676
ACA1_253320	19.17608232	16.17823192
ACA1_253200	3.439355292	9.704287658
ACA1_253170	3.307405183	5.457617051
ACA1_253110	33.97548759	41.09554687
ACA1_252840	1.401240785	2.2960562
ACA1_252820	0	0.031356548
ACA1_252760	29.78746248	0.826124439
ACA1_252740	11.08446381	8.363596093
ACA1_252630	4.865856341	5.990137919
ACA1_252600	9.335547686	8.524043033
ACA1_252560	10.82858223	21.53099262
ACA1_252550	3.147788547	2.168548322
ACA1_252190	19.48915288	6.254490008
ACA1_252050	21.21437336	6.980751512
ACA1_251920	1.195175964	0.214792354
ACA1_251770	0.907523444	3.145433797
ACA1_251620	340.4641668	216.3002842
ACA1_251600	0	0
ACA1_251560	4.585002528	9.194620075
ACA1_251540	17.01368137	11.24501149
ACA1_251510	0.229015754	0
ACA1_251500	0	0.149420768
ACA1_251490	0	0
ACA1_251340	4.760532109	1.522578713
ACA1_251290	12.99548877	6.726346524
ACA1_251280	13.77967582	3.916801753
ACA1_250940	0.616865014	0.849931036
ACA1_250830	1.718904757	2.509933128
ACA1_250800	14.54996826	24.00071088
ACA1_250790	7.461032902	9.549456797
ACA1_250430	1.225821501	1.817473766
ACA1_250420	0.398391988	0.178993629
ACA1_250410	0.869218883	0.82987955
ACA1_035790	0	0.781063106
ACA1_035780	0	0
ACA1_035770	0	0
ACA1_035660	21.43176218	24.25890118
ACA1_035620	0.644589284	0.193071779
ACA1_035610	0.718902835	2.196372945
ACA1_035540	0.33548799	0
ACA1_035510	78.12743841	60.73914273
ACA1_035500	0	0
ACA1_035410	0.354126212	1.750159923
ACA1_035390	38.38093378	30.92199364
ACA1_035320	0	0.560327881
ACA1_035290	1.365915387	2.454769762
ACA1_035280	27.37377639	12.29877033
ACA1_035270	0.277645233	0.187114937
ACA1_035250	2.281958881	1.517387514
ACA1_035240	11.33402824	6.950584047
ACA1_126740	1.930493747	1.96381581
ACA1_126730	1.85848334	1.362365827
ACA1_126450	0.378669612	0
ACA1_126150	4.297261892	4.730258587
ACA1_126020	0	0
ACA1_126000	1.765182962	3.701037488
ACA1_125930	3.293882082	71.77558861
ACA1_160030	0	0
ACA1_160020	0.140608937	0
ACA1_160010	0	0.1548053
ACA1_160000	0.351522342	0.126348444
ACA1_159850	57.09784039	38.66262376
ACA1_159820	4.754291127	4.461984817
ACA1_159810	53.52661653	61.09218201
ACA1_159790	0.109901238	0
ACA1_159670	0	0
ACA1_159430	5.495061903	3.950204215
ACA1_159220	0	2.771514248
ACA1_159160	8.935114629	9.904835199
ACA1_159140	0.436593959	0.07846296
ACA1_159120	0.898032768	0.047467924
ACA1_159110	0.849902908	1.909265371
ACA1_159090	57.59342056	45.99083349
ACA1_159050	17.58616061	22.55319719
ACA1_159040	126.2436949	32.35832869
ACA1_159020	142.3742462	60.95712943
ACA1_159000	7.411505385	6.558157087
ACA1_158990	21.18772037	23.79858948
ACA1_158970	22.3297472	52.19053973
ACA1_158960	6.374271807	13.81409651
ACA1_158930	76.20370055	94.31483824
ACA1_158920	76.84670435	109.6159643
ACA1_158910	100.865716	87.1479904
ACA1_158900	26.58537754	62.44694786
ACA1_158890	68.37061404	75.44213647
ACA1_158820	5.026238494	7.39768229
ACA1_158670	0	0
ACA1_158560	13.65915387	19.6381581
ACA1_158510	15.67165643	13.67553687
ACA1_158430	34.51120898	32.18751418
ACA1_158190	57.84061455	63.43003843
ACA1_158160	0	0
ACA1_158020	72.51094716	82.26255593
ACA1_158010	32.20684703	25.27264425
ACA1_158000	10.79962833	10.91573098
ACA1_157970	13.63454278	26.51593644
ACA1_157920	5.481061745	0
ACA1_157840	29.65585367	11.59056238
ACA1_157530	67.27410907	65.36073961
ACA1_157470	1.111111599	1.996846351
ACA1_157340	23.50766482	23.93270223
ACA1_157310	6.074306075	24.03836572
ACA1_157240	90.95440373	40.34833591
ACA1_157230	0.963019482	0.618107494
ACA1_157190	0	0
ACA1_157180	6.283210781	8.591694169
ACA1_325760	62.29228497	102.1742792
ACA1_325750	101.5744352	14.72861857
ACA1_325570	8.304330203	2.053791435
ACA1_325550	3.229631049	4.58223689
ACA1_325520	209.1557937	113.7206186
ACA1_325510	307.0650317	105.3813108
ACA1_325430	2.516159924	0.401950604
ACA1_022850	8.402645368	6.584832633
ACA1_022720	18.21835794	12.6553333
ACA1_022670	0.289739628	0.156212621
ACA1_022560	0.533163999	0.574908903
ACA1_348550	0.246746005	0
ACA1_348440	2.706058786	5.6737603
ACA1_348430	1.916358902	0.622852029
ACA1_046720	2.447720374	13.47177646
ACA1_046670	5.215313297	0.183779554
ACA1_046650	2.276525645	4.602693305
ACA1_046620	0.344555233	6.966238515
ACA1_046610	0.40904418	0
ACA1_046520	3.604498939	6.23920648
ACA1_046500	1.834661258	1.204739404
ACA1_046400	0.166575047	0.838214065
ACA1_046110	1.836654589	4.951145792
ACA1_046080	24.55874265	23.98696342
ACA1_046060	10.06088423	7.7581716
ACA1_046010	5.453962742	7.727440909
ACA1_045970	24.07579689	31.11586537
ACA1_045940	0	0
ACA1_045930	2.590121974	1.039916873
ACA1_045920	0	0
ACA1_007810	8.692188828	11.40352135
ACA1_007720	0	0
ACA1_337330	0	0
ACA1_337310	0	0
ACA1_337300	0	0
ACA1_337280	0.101178918	0.090917399
ACA1_337170	2.22859879	2.196372945
ACA1_029530	28.54955542	26.78349731
ACA1_029520	154.5123486	138.5362953
ACA1_017540	3.694180252	4.946733006
ACA1_343730	12.86644922	9.118121673
ACA1_343170	3.264870926	2.394897329
ACA1_343150	2.517569537	2.069707839
ACA1_343130	73.50332178	42.2066976
ACA1_386960	14.93969955	9.66565594
ACA1_386950	13.4348247	15.333352
ACA1_386940	0	0
ACA1_386930	0	0
ACA1_386820	0	0
ACA1_386800	0	0
ACA1_386790	0	0
ACA1_386670	0	0
ACA1_386560	0	0
ACA1_386540	0	0
ACA1_386520	0	0
ACA1_386500	0	0
ACA1_386490	0	0
ACA1_386480	0	0
ACA1_386470	0	0
ACA1_386460	0	0
ACA1_386440	0.237550502	0.32018736
ACA1_386430	0.210140829	0
ACA1_386410	0	0
ACA1_386400	0	0
ACA1_386230	0	0
ACA1_386210	0	0
ACA1_386070	13.35784901	18.44687277
ACA1_386060	0	0
ACA1_386050	0	0
ACA1_385910	0	0
ACA1_385900	0	0
ACA1_385870	0.312209231	0
ACA1_385740	0	0
ACA1_385600	0.540192526	1.456219351
ACA1_385590	0	0
ACA1_385580	0.1921891	0
ACA1_385550	14.51285099	22.66826453
ACA1_385520	0	0.802962072
ACA1_385420	0.372868267	0.047864591
ACA1_385240	0	0
ACA1_384810	3.123647141	2.73838858
ACA1_384770	0.289739628	0.260354369
ACA1_384740	0.554284505	1.394593836
ACA1_384710	28.36071686	74.99967616
ACA1_384680	85.95608952	57.97223944
ACA1_384670	9.561407711	10.40684082
ACA1_384580	31.48652375	15.99507498
ACA1_384210	7.623284526	2.554287456
ACA1_384060	19.58176299	18.14565808
ACA1_384050	58.58045569	32.55163002
ACA1_384040	41.79357458	25.23472438
ACA1_384030	22.13147171	46.28059259
ACA1_384020	81.92814058	49.19166073
ACA1_231690	3.046112191	7.147073025
ACA1_231580	3.32570703	7.897954888
ACA1_231560	1.656306848	0.13530227
ACA1_231440	0.14597569	0
ACA1_231430	0	0
ACA1_231420	0	0
ACA1_231400	0	0
ACA1_231260	0	0
ACA1_231150	0	0
ACA1_231140	0	0
ACA1_230790	15.80945631	28.07187204
ACA1_230540	73.01438615	123.9703362
ACA1_230510	5.409115843	10.97907009
ACA1_230470	3.099708235	3.428107399
ACA1_230450	129.8240489	54.78599788
ACA1_230300	20.7521136	19.8803327
ACA1_230290	7.743950047	3.550286847
ACA1_230270	0	0
ACA1_230250	5.275259427	6.687131422
ACA1_230230	102.725868	47.14780932
ACA1_230220	0	0
ACA1_230200	14.89210405	7.375171101
ACA1_229950	7.669578378	0.045944889
ACA1_229480	56.06461794	135.416816
ACA1_229250	3.882075311	4.521944299
ACA1_229210	77.17913274	125.2285783
ACA1_229170	29.88710991	37.49858777
ACA1_228910	8.360672789	19.39458405
ACA1_228800	41.31551426	123.961768
ACA1_228740	17.28408317	14.01107049
ACA1_228700	12.8292306	14.62763121
ACA1_228680	0	0
ACA1_228670	69.95921087	59.03599756
ACA1_228640	26.87530816	35.91482968
ACA1_228400	1.402339798	1.260115145
ACA1_228390	2.146438466	4.266623635
ACA1_227720	7.51253463	3.682154644
ACA1_227710	22.52787515	3.451364324
ACA1_227590	10.09684654	8.110559295
ACA1_227370	7.539852938	7.167927706
ACA1_227260	16.66205003	16.51736553
ACA1_227250	0	0
ACA1_227240	2.978143385	7.464914606
ACA1_227120	2.390351928	5.782871075
ACA1_227110	0	0
ACA1_227100	1.957967449	4.691710126
ACA1_227090	1.062378635	5.091374322
ACA1_227050	20.8554195	19.43222104
ACA1_227030	19.00329783	4.83282797
ACA1_226890	493.6446373	224.6240867
ACA1_226760	39.69317464	28.54770094
ACA1_226710	3.12679426	8.369877624
ACA1_226430	5.551785122	12.19466269
ACA1_226200	3.802519493	2.426472705
ACA1_225910	25.59222561	37.27341948
ACA1_225780	9.75340385	8.281151006
ACA1_079950	0	0
ACA1_079740	0	0
ACA1_079730	0	0
ACA1_079700	0	0
ACA1_079580	0	0
ACA1_079570	0	0
ACA1_328070	4.736844187	9.537568756
ACA1_327950	1.821220516	2.454769762
ACA1_327940	13.59332662	11.80064018
ACA1_327910	0	0
ACA1_184480	0	0
ACA1_184470	1.624331812	3.516291822
ACA1_184410	13.48519295	62.69505132
ACA1_184280	14.20347563	12.00747529
ACA1_184240	0.919366126	0.330449776
ACA1_184210	0.249157204	0.671663388
ACA1_184200	0.265594659	0.596645428
ACA1_184140	0	0
ACA1_184110	43.1137456	46.11238389
ACA1_184070	9.521401821	15.38596278
ACA1_184010	2.088123523	0.592530632
ACA1_184000	88.2061396	65.32783674
ACA1_183970	4.046855126	8.297194965
ACA1_183950	20.54833439	11.24730873
ACA1_183790	16.51515877	20.77627863
ACA1_183740	3.404281427	7.402074976
ACA1_183730	11.18394963	11.55973397
ACA1_183720	57.26563543	55.79982019
ACA1_183610	0	0
ACA1_183540	10.84717158	19.15800754
ACA1_183410	22.00433555	30.36516569
ACA1_183320	14.59372756	12.20924961
ACA1_183290	0	0
ACA1_183280	0	0
ACA1_183260	22.39516886	19.20496344
ACA1_183150	7.611994488	0.55609671
ACA1_183090	3.271007901	2.26097215
ACA1_183060	3.407522961	7.449181646
ACA1_182930	0	0.256468483
ACA1_182900	252.2459927	155.9622041
ACA1_182890	14.85267217	12.2500161
ACA1_182820	34.25478241	25.77508251
ACA1_182770	36.06383311	39.84470249
ACA1_182660	33.75062642	37.03670554
ACA1_182300	32.68604827	32.46019286
ACA1_182270	0	0
ACA1_182250	4.733370154	12.13612246
ACA1_182240	0.810288789	1.893085156
ACA1_182150	21.38672556	35.79511878
ACA1_182070	0.167743995	0
ACA1_182050	4.626487602	2.771514248
ACA1_182020	1.347863642	0.75697746
ACA1_182010	0.645107026	0.207028775
ACA1_181950	8.445101227	15.26443126
ACA1_181920	1.885347999	0.484039108
ACA1_181900	5.708303111	3.84702724
ACA1_181860	4.672051495	9.568023051
ACA1_181850	93.23895035	13.89993834
ACA1_181710	0	0
ACA1_181700	0	0
ACA1_181640	13.18548967	12.5757459
ACA1_181630	9.586769535	24.52165232
ACA1_181620	4.418529321	8.201162616
ACA1_181540	73.52392826	46.14332299
ACA1_181510	0	0
ACA1_181390	0	0
ACA1_111100	20.0122487	17.3165929
ACA1_111070	3.334883926	5.026046258
ACA1_111050	6.501757243	71.48289548
ACA1_110940	34.12995928	41.31229322
ACA1_110900	0	0
ACA1_110870	6.002051556	8.152702496
ACA1_110850	1.090654872	1.617067914
ACA1_024430	10.09756141	27.62189527
ACA1_024400	7.790776653	5.091374322
ACA1_024370	0.074698498	0
ACA1_024360	14.28388919	8.789338013
ACA1_356000	6.975925013	5.041045048
ACA1_355990	62.61556025	114.5209967
ACA1_355970	2.244852245	5.080306117
ACA1_355740	0	0
ACA1_355730	0	0
ACA1_355350	9.318321074	2.402761929
ACA1_355240	2.373399077	3.229502063
ACA1_286390	0	0
ACA1_285910	0	0
ACA1_285800	1.452365728	4.56773614
ACA1_285680	9.5889622	10.79532754
ACA1_285600	0	0
ACA1_285530	0	0
ACA1_285480	0.378045774	0.566174245
ACA1_285460	0.680527239	0.67265933
ACA1_285330	2.921541245	2.983227142
ACA1_284380	4.453258386	3.844685062
ACA1_284260	17.57122766	5.957149381
ACA1_284220	17.64233939	52.54791014
ACA1_284090	14.81587501	16.33195919
ACA1_283980	95.61407711	124.3842997
ACA1_283960	154.5760913	110.9760497
ACA1_283950	0.254970872	15.12138174
ACA1_283940	0.654890939	0
ACA1_283720	8.836535646	8.126439972
ACA1_283590	2.957136405	3.321531251
ACA1_283580	0	0.085489494
ACA1_283490	5.406450433	33.33217476
ACA1_283270	48.39414254	70.46696533
ACA1_283240	0	0
ACA1_283200	3.806437193	3.257514377
ACA1_283010	41.633101	30.53733585
ACA1_282980	215.1316735	95.76776345
ACA1_282950	32.00993016	45.76011025
ACA1_282940	75.65620424	143.5450738
ACA1_282910	6.033401657	3.124252425
ACA1_282900	0	0
ACA1_282690	2.683903919	10.55120337
ACA1_282680	0.626977555	8.028304387
ACA1_282550	6.804437389	7.379369225
ACA1_282450	138.2104014	151.7411383
ACA1_282440	9.88662566	5.377114718
ACA1_282420	7.399280339	9.412006677
ACA1_282410	5.451300324	0.155505777
ACA1_282360	15.44038137	24.14962685
ACA1_282290	0.222358319	0.399613682
ACA1_282270	17.14556715	17.71640334
ACA1_282240	6.719627091	4.043150197
ACA1_281930	26.09004275	25.70848023
ACA1_281610	19.2982541	19.39042904
ACA1_281350	4.780703855	6.622764255
ACA1_281270	16.36471704	13.27306599
ACA1_281220	3.323172192	3.719574914
ACA1_281190	0.455305129	0
ACA1_280850	23.18829587	21.51306099
ACA1_280710	19.59249861	6.813062744
ACA1_280700	4.087319327	2.492247163
ACA1_280620	11.67000713	22.70428687
ACA1_280580	0	0
ACA1_280540	155.9040646	68.73355335
ACA1_280530	7.411234685	18.0877772
ACA1_280260	82.32304228	67.27113732
ACA1_280140	1.607305607	1.55539291
ACA1_279500	24.39807485	34.62071837
ACA1_279360	18.94465254	29.56396627
ACA1_279310	12.14800657	10.77719915
ACA1_279300	0	0
ACA1_279270	58.36739931	77.64583312
ACA1_278990	34.988448	27.9466096
ACA1_278970	7.704823689	19.51899452
ACA1_278960	11.51394781	27.78282577
ACA1_278910	71.54941051	123.8555463
ACA1_278830	16.37873428	10.6721941
ACA1_278820	12.07651705	2.224154649
ACA1_278780	115.0835297	66.50127027
ACA1_278770	0.292270105	4.539716133
ACA1_278620	0	0
ACA1_278600	0	0
ACA1_278590	0.360807838	0
ACA1_278310	2.725001198	3.135968372
ACA1_278200	5.537494813	5.141747475
ACA1_278180	34.23894571	28.80263188
ACA1_278160	142.6015664	184.3532092
ACA1_278150	269.1186463	273.9762545
ACA1_278140	13.2935557	4.663149995
ACA1_278060	45.07520778	93.38353305
ACA1_278050	9.542013375	10.21243972
ACA1_277890	4.37450026	5.952415568
ACA1_277710	22.38768635	38.557847
ACA1_277580	5.303394144	15.57960543
ACA1_277570	0	0
ACA1_277540	0.411243342	0.230959521
ACA1_277510	0.455305129	0
ACA1_277430	64.4355737	46.97415399
ACA1_277380	4.611973131	6.873355335
ACA1_277360	198.9062543	101.7985582
ACA1_277230	0	0.340265116
ACA1_277120	0	0
ACA1_055980	0.132797329	0
ACA1_055960	0.764912617	0.51550165
ACA1_055840	3.619956829	5.303514919
ACA1_055810	0	0
ACA1_055680	0	0
ACA1_055570	11.45208155	11.16434835
ACA1_055530	1.961314402	0
ACA1_055500	1.274854361	0.17623988
ACA1_055470	46.29994328	22.77797989
ACA1_055460	22.84401194	22.47772961
ACA1_055400	9.222950801	21.74534984
ACA1_055370	0	0
ACA1_055320	6.78551515	10.16221891
ACA1_055300	21.12072151	17.88867666
ACA1_055040	42.90333203	31.71410952
ACA1_055020	1.00646397	6.895965056
ACA1_054960	3.522623893	3.617555439
ACA1_054900	89.77099462	97.96917934
ACA1_054880	10.114547	7.479270957
ACA1_054720	7.663187062	1.38983288
ACA1_054680	0	0.30684622
ACA1_054620	16.80154881	13.78147475
ACA1_054590	10.16528609	7.642085866
ACA1_054560	39.2378524	13.94123959
ACA1_054550	40.52733041	12.20411104
ACA1_054440	28.94465058	28.41610912
ACA1_054420	10.40605504	9.593552499
ACA1_054350	30.46308968	25.17566198
ACA1_054330	0	0
ACA1_054290	23.55709146	9.961384543
ACA1_054280	5.885955499	6.487845665
ACA1_054260	0	0
ACA1_053990	16.875476	10.20722641
ACA1_053970	2.711174209	2.046414868
ACA1_053900	0	0
ACA1_053840	9.791803077	7.142492743
ACA1_053830	11.16660755	12.04091446
ACA1_053810	0	0
ACA1_053620	19.26805199	1.479076464
ACA1_053420	51.05517227	28.61157484
ACA1_053330	0	0
ACA1_053110	15.97551872	7.004617329
ACA1_052890	2.554074662	2.295041593
ACA1_052880	9.885523226	16.6009006
ACA1_052870	15.80081185	12.82056814
ACA1_052840	234.2075272	213.7627013
ACA1_052820	16.38228455	23.64084001
ACA1_052720	11.87450047	17.63779724
ACA1_052660	231.1187584	147.444558
ACA1_052620	50.82712458	48.1608898
ACA1_052610	52.68374048	34.84984382
ACA1_052600	5.513167543	5.803286012
ACA1_052580	5.005474742	13.86634185
ACA1_052570	422.445661	493.8265554
ACA1_052480	32.33833866	23.22589852
ACA1_052470	1.676520804	0.141233329
ACA1_052430	11.05843378	17.03467294
ACA1_052420	0.162254191	0.041656699
ACA1_052350	23.23067948	6.364217903
ACA1_052310	1.931597517	6.074935271
ACA1_052170	0.210140829	0
ACA1_099250	1779.907101	2253.971185
ACA1_099240	35.69592212	148.2978484
ACA1_099230	14.49632782	105.8718443
ACA1_099210	0	0
ACA1_098990	4.39848276	4.480785151
ACA1_098950	0.496696504	1.7852871
ACA1_098900	57.85877487	56.52894163
ACA1_098890	1.260844973	3.210083536
ACA1_098860	5.530856708	8.584406896
ACA1_098830	1.642450404	4.603320802
ACA1_098820	0.288864281	0.934444079
ACA1_098570	2.955344202	2.968039804
ACA1_098380	1.593567952	0.095463269
ACA1_105260	1.833694629	1.530027729
ACA1_000820	23.31226615	33.0157859
ACA1_000800	18.04715705	1.288754125
ACA1_000790	16.88503915	15.62957131
ACA1_317660	0	0
ACA1_317650	0	0
ACA1_206210	1.951307696	4.675751929
ACA1_205950	20.89579169	12.40390284
ACA1_205900	0	0
ACA1_205890	0	0
ACA1_195290	3.813666893	3.671664175
ACA1_195270	3.476875531	2.343189319
ACA1_195210	1.647504098	0.264359821
ACA1_195170	0	0
ACA1_195060	113.5370296	122.6422226
ACA1_195040	12.85135445	13.94995505
ACA1_195010	36.98938749	34.36677667
ACA1_194950	15.2575655	12.79614025
ACA1_194870	0.043759303	0
ACA1_194720	0	0
ACA1_352740	0	0
ACA1_352720	0	0
ACA1_339010	0	0
ACA1_339000	0	0
ACA1_338990	0	0
ACA1_338980	0	0
ACA1_338970	0	0
ACA1_338960	0	0
ACA1_338940	0	0
ACA1_338930	1.320795059	3.663725441
ACA1_338790	0	0
ACA1_338780	0	0
ACA1_187020	9.982350189	0.756501373
ACA1_186890	1.176788641	0.264359821
ACA1_186880	3.693808791	3.906650682
ACA1_186080	0	0.739070466
ACA1_186030	54.76367739	13.20628074
ACA1_186020	1.912281542	92.62400617
ACA1_185910	7.592882594	8.338997281
ACA1_185720	0.261956376	0.470777763
ACA1_185710	5.853923088	13.42608768
ACA1_185340	4.170401236	11.42512522
ACA1_185330	78.56982858	32.12546515
ACA1_185320	9.021554076	19.61967803
ACA1_185300	0.141650485	0
ACA1_185160	0.038245631	0
ACA1_185040	21.65643765	43.31081161
ACA1_184920	1.978222285	6.140772008
ACA1_184910	7.944196318	16.06162411
ACA1_184890	20.17064092	187.3695495
ACA1_184750	50.56400888	0.948776043
ACA1_184740	22.64715683	0.938342025
ACA1_184730	169.1435559	101.8274864
ACA1_184720	0.917079958	0.457816741
ACA1_184710	255.9907558	82.6520979
ACA1_184650	18.22701363	11.38608014
ACA1_027630	197.1277462	243.4922688
ACA1_027500	44.04270481	27.80461656
ACA1_030210	0	0.207028775
ACA1_030200	0.054172282	0
ACA1_030080	3.953910337	5.190677645
ACA1_030070	27.29563695	9.768150217
ACA1_030060	2.277460564	1.517219093
ACA1_030050	5.079497846	8.323203726
ACA1_307580	4.222703721	6.016896232
ACA1_307510	13.70468439	12.60115145
ACA1_307470	8.700019629	4.48935371
ACA1_307240	39.08312641	25.64965631
ACA1_320420	30.7803779	27.16297156
ACA1_320310	0	0
ACA1_320090	11.58296248	6.971546125
ACA1_320080	0	0
ACA1_013230	24.45941507	18.18242254
ACA1_013010	23.44623456	21.81543215
ACA1_012960	17.38437766	20.15142814
ACA1_012630	29.43624396	45.37186808
ACA1_117350	6.927726545	10.8039268
ACA1_117310	29.38726782	0.884439106
ACA1_117300	36.97845633	14.90607181
ACA1_117280	0	0.836359609
ACA1_117260	1.500918652	0.899130785
ACA1_117190	1.240046051	2.287208687
ACA1_117120	34.38429311	59.81140941
ACA1_117050	1.787179011	0.910023681
ACA1_116980	1.761311947	0.226097215
ACA1_116960	80.03823551	36.58398807
ACA1_116950	41.68104919	24.91454716
ACA1_116920	45.07520778	22.89544875
ACA1_116860	0.696219008	0.291950773
ACA1_116840	10.15283499	6.643062502
ACA1_116810	0.966883926	2.992612576
ACA1_116800	122.5355826	192.2811555
ACA1_116760	58.35634079	42.60973049
ACA1_116700	22.48950828	3.146254203
ACA1_116690	16.94063228	5.779397879
ACA1_116680	124.7089128	28.88495954
ACA1_116670	0.267451964	0
ACA1_116540	17.21053388	11.47604864
ACA1_116530	38.24563084	15.39206986
ACA1_116490	35.43956554	42.86508286
ACA1_116460	21.89870798	12.19466269
ACA1_116440	38.43310943	53.57174011
ACA1_116410	3.814113458	0.046949148
ACA1_116400	11.30531226	8.861873231
ACA1_116390	10.7338774	2.611637606
ACA1_116150	0	0
ACA1_116010	0.360807838	0.324214874
ACA1_116000	1.351068481	2.147923542
ACA1_115870	1.244974962	1.789936285
ACA1_115840	39.27235919	16.26079031
ACA1_115830	2.682161124	4.240056862
ACA1_115800	15.69907991	12.23097074
ACA1_115780	0	0
ACA1_115760	22.33544841	16.08365148
ACA1_115730	24.30448154	8.462356837
ACA1_115700	7.351233064	1.381578962
ACA1_115660	9.561407711	3.087640092
ACA1_115540	10.85868413	5.785361903
ACA1_115370	2.042242424	5.672186441
ACA1_115350	82.70853172	32.67383201
ACA1_115240	72.34893075	24.16892009
ACA1_115200	3.401037642	4.38234065
ACA1_115190	0.856245467	2.564684826
ACA1_115170	3.092907538	1.613744296
ACA1_115040	14.4587141	17.43485256
ACA1_114830	115.6795665	371.2579959
ACA1_114650	111.1373037	68.12708082
ACA1_114600	27.77132491	14.76562515
ACA1_114490	17.47429685	22.21989871
ACA1_114130	2.846762166	6.506331506
ACA1_114100	21.21655434	172.9627191
ACA1_113980	0.071353789	20.00454165
ACA1_113940	22.15366445	18.64292307
ACA1_113890	0.494555571	0.222198987
ACA1_113880	6.316697739	2.416760424
ACA1_113750	3.392757575	2.563650679
ACA1_113730	13.41600663	21.8615883
ACA1_113670	10.719678	6.938660374
ACA1_113660	54.04664265	28.55830738
ACA1_113650	49.36354679	43.22487996
ACA1_113630	0	0
ACA1_113550	50.77107494	39.00629153
ACA1_113520	126.6640094	145.7045042
ACA1_113450	73.01438615	57.73858808
ACA1_113420	0	0.324214874
ACA1_113310	4.084484847	5.505357428
ACA1_113190	17.79567997	7.101021679
ACA1_112970	63.50126838	28.85594254
ACA1_112840	1.798680658	0.085066279
ACA1_112790	8.401236901	8.915230769
ACA1_112780	7.592882594	6.949164401
ACA1_112670	3.297037142	3.950204215
ACA1_112620	15.31480889	28.93652841
ACA1_112600	50.29562412	18.36033274
ACA1_112590	7.743491296	10.79884927
ACA1_112560	4.206312449	6.288929558
ACA1_112490	2.198024761	0.790040843
ACA1_112460	91.61453401	147.0134336
ACA1_112200	14.13902771	7.911066272
ACA1_112190	8.325236265	4.851246839
ACA1_112120	0.236084141	0
ACA1_112090	0.577636714	1.420566285
ACA1_112040	8.86855208	7.206439131
ACA1_111990	246.5495106	194.5356967
ACA1_111940	182.010682	434.4059469
ACA1_111920	60.23686858	39.45570322
ACA1_111880	13.56264898	12.74745928
ACA1_111750	6.9099249	7.364309287
ACA1_111740	0.697185979	0
ACA1_111730	9.631199008	10.28494776
ACA1_111720	11.53743197	9.221751741
ACA1_111690	12.1089108	25.74535346
ACA1_111320	7.901989844	2.840229477
ACA1_111310	11.60117469	12.83026329
ACA1_007010	1.998900567	1.85604543
ACA1_006790	2.494280272	3.922295164
ACA1_050520	31.22469378	26.02411712
ACA1_050480	6.358395663	10.86355352
ACA1_050470	5.564541563	2.182823334
ACA1_050420	1.517683764	12.75116516
ACA1_050380	48.8113881	17.11118923
ACA1_050220	8.53171765	42.61480308
ACA1_050000	10.18899046	6.966238515
ACA1_049640	7.89297415	13.20468433
ACA1_009160	23.96961196	26.60653678
ACA1_133970	3.541262115	3.394249548
ACA1_133740	0.588394321	0.528719641
ACA1_133590	10.76971748	30.21255092
ACA1_133570	0.239035193	0.143194903
ACA1_133490	0.681525916	2.377575745
ACA1_133480	47.57829674	91.67214352
ACA1_133420	317.438736	217.8853641
ACA1_133340	7.649126169	3.587740422
ACA1_133160	65.42734705	67.6902762
ACA1_124480	94.41890114	85.67828352
ACA1_124470	0	0
ACA1_124240	104.1131062	62.2586534
ACA1_124230	15.1952338	14.05913591
ACA1_201640	5.687389069	14.22073518
ACA1_201610	4.981996649	4.8384804
ACA1_201570	21.25497603	14.72861857
ACA1_201520	10.31625569	2.034874935
ACA1_201490	20.9002566	49.89791613
ACA1_201430	0	0
ACA1_201420	0.337461449	0
ACA1_201380	3.430428721	3.9351271
ACA1_201330	14.09049557	13.64119864
ACA1_201220	6.790772522	6.492587071
ACA1_201130	22.87185822	28.11386526
ACA1_201120	0.472168282	1.272843581
ACA1_201110	0	0
ACA1_201090	0.269335428	0
ACA1_201080	0.134667714	0
ACA1_201070	0	0
ACA1_201060	0.179276395	0.161094266
ACA1_201050	0	0
ACA1_201020	16.40698366	31.4986855
ACA1_200680	0.33548799	0.90438886
ACA1_200540	13.07607537	17.18338834
ACA1_200180	57.84651665	122.6464343
ACA1_200170	275.3195092	166.9872867
ACA1_200150	0.131881486	0
ACA1_200100	49.25832365	20.17513899
ACA1_200080	32.83133973	30.91629709
ACA1_200060	96.22530865	52.33479462
ACA1_200030	1.621525284	4.019506044
ACA1_199980	42.14327475	26.48649667
ACA1_199940	62.30336637	47.28203307
ACA1_199810	20.88851092	6.286605489
ACA1_199770	0.087719337	0
ACA1_199760	0	0
ACA1_199750	132.5791623	97.73052117
ACA1_199670	6.482310312	3.349304506
ACA1_199660	12.76523019	9.08650378
ACA1_199610	41.40089539	38.57670682
ACA1_199590	0	0
ACA1_199580	0	0
ACA1_199570	0.105943576	0
ACA1_199560	0.609712955	1.64362845
ACA1_199530	375.5646444	203.7458903
ACA1_199520	26.6604896	26.51301943
ACA1_199360	0.040343492	0.145007497
ACA1_199310	245.0646821	65.46916295
ACA1_199070	15.27627209	5.727796112
ACA1_198410	15.48748853	15.61719409
ACA1_198390	128.4357821	145.0277976
ACA1_198310	7.649126169	109.5441007
ACA1_198290	34.73253786	30.29873966
ACA1_198130	17.55537153	20.91584564
ACA1_198110	2.61508587	1.909265371
ACA1_197890	28.66949061	46.46663564
ACA1_197730	6.977243465	16.29325786
ACA1_197720	0.61356627	1.102677326
ACA1_197610	25.17391611	20.63809054
ACA1_197320	9.201122783	5.777603035
ACA1_197310	0	0
ACA1_197300	16.00730055	59.56264384
ACA1_197290	18.20123396	12.83578406
ACA1_270670	2.279540911	0
ACA1_270650	0	0
ACA1_270640	12.15795613	5.544799432
ACA1_270630	8.140117375	9.984941872
ACA1_270610	2.615737036	2.213530769
ACA1_270490	0.501034465	0
ACA1_270480	0	0
ACA1_270370	10.55412217	7.793558645
ACA1_270340	6.129107507	20.37773617
ACA1_270330	2.084818223	7.622706105
ACA1_270300	16.04371802	46.01653148
ACA1_270260	0.173057153	0
ACA1_270230	0.072052809	0.725146757
ACA1_270190	0.383852134	1.316975019
ACA1_269820	4.763690674	0
ACA1_269780	18.78495649	24.46963074
ACA1_269770	4.130528131	7.560690868
ACA1_269690	5.473314661	60.65796802
ACA1_269400	36.72257475	18.01974795
ACA1_269380	17.45543097	24.30021402
ACA1_269370	3.055124357	1.568728606
ACA1_269360	0.13008718	0.350681395
ACA1_269300	204.274561	160.2712295
ACA1_268940	18.7799761	12.80196661
ACA1_268900	8.377614375	8.591694169
ACA1_268770	11.43885012	11.14833191
ACA1_268420	15.35118747	16.17260079
ACA1_267890	57.28420479	45.72143857
ACA1_267870	3.200144622	1.227384881
ACA1_267830	115.4539981	70.23709983
ACA1_267680	2.214220733	3.647701735
ACA1_267570	0	0
ACA1_267220	349.2939576	189.6698054
ACA1_267200	5.886338949	4.729629689
ACA1_267160	0.087318792	0.235388881
ACA1_267070	0	0
ACA1_267020	0	1.340548026
ACA1_267010	9.809112574	21.63504335
ACA1_266950	6.462192798	0.197510211
ACA1_266920	0.126641162	1.934553654
ACA1_266900	10.84852029	5.155016501
ACA1_266880	2.635091578	1.37572932
ACA1_266860	0	0.127284358
ACA1_266760	17.78985778	41.36912259
ACA1_266520	293.5421959	332.0031309
ACA1_266310	11.92677338	0.478979466
ACA1_266270	31.93038007	26.51757459
ACA1_266260	2.752526462	5.545548054
ACA1_266250	14.48698138	22.91118445
ACA1_266240	7.988716195	8.504151433
ACA1_266210	44.46054586	78.99585472
ACA1_266130	5.977532898	6.6071673
ACA1_266070	0.032247581	0.840334337
ACA1_266010	5.777150326	12.45493839
ACA1_265980	1.274854361	0.468637864
ACA1_265940	25.29789123	30.60791048
ACA1_265920	43.65410389	298.7132457
ACA1_265890	119.2764333	98.66426241
ACA1_265610	8.240771287	7.310060232
ACA1_265530	12.82353505	10.310033
ACA1_265520	8.920263753	8.215964103
ACA1_265500	17.19214656	45.05131942
ACA1_265420	11.25688989	18.33227767
ACA1_265410	234.7423158	265.1151343
ACA1_265390	97.65865486	47.49747908
ACA1_265360	1.912281542	1.804255775
ACA1_265320	0.726182864	0.942548727
ACA1_265260	15.7552756	16.64303021
ACA1_264930	4.354117973	4.441244986
ACA1_264910	0	0
ACA1_264900	0.310940088	0
ACA1_264880	18.20267995	25.05611228
ACA1_264830	10.67848307	10.44613905
ACA1_264790	13.73610685	13.79511458
ACA1_264780	4.589475701	0.859169417
ACA1_264760	7.56220428	4.686378637
ACA1_264740	12.35323994	112.0694371
ACA1_264730	5.172564827	13.7561005
ACA1_264720	3.423220045	0.106070298
ACA1_264700	5.912015455	55.28853576
ACA1_264670	42.62490155	21.51202815
ACA1_264660	0.270423652	0.590136569
ACA1_264630	308.0436136	236.2715896
ACA1_264510	25.85861309	19.13254881
ACA1_264500	0	0
ACA1_264490	0.551619676	0.578287108
ACA1_264480	0	0
ACA1_264470	0.175438674	0
ACA1_264410	38.50939381	38.0404666
ACA1_264360	6.598161519	7.75737676
ACA1_264300	0	7.584392094
ACA1_264280	98.01808819	152.1957253
ACA1_264250	20.26660999	7.901146787
ACA1_264220	10.81848522	45.21764142
ACA1_264210	18.12856159	13.10345038
ACA1_264200	37.87788439	53.86331344
ACA1_264190	3.923687829	0.334018348
ACA1_264170	14.25882404	20.77573433
ACA1_264120	24.11518403	14.14022338
ACA1_264060	1.826336304	0.965358895
ACA1_264030	14.88847772	13.50123369
ACA1_263990	9.713521015	8.943172566
ACA1_263930	0	0
ACA1_263830	0	0
ACA1_263010	20.30099836	19.78939984
ACA1_262770	27.1914098	27.64862614
ACA1_262340	0.406868413	2.681096053
ACA1_261990	14.4775971	9.739572337
ACA1_261860	13.28998755	6.170096971
ACA1_032000	75.25753166	61.13498512
ACA1_031990	4.834119541	5.32781035
ACA1_031980	39.22908992	83.65855351
ACA1_031940	17.33934041	58.40571373
ACA1_031930	40.55576962	30.33041029
ACA1_031910	9.632232953	9.419042496
ACA1_031900	336.3214443	1932.283577
ACA1_031880	0.429726189	0.579215337
ACA1_031810	0	0
ACA1_007620	0.14709858	0
ACA1_335990	13.95123641	14.64370516
ACA1_335980	10.97684269	5.139442433
ACA1_335960	0.964175567	1.010787549
ACA1_335950	4.198351828	5.622326779
ACA1_335930	33.24427912	59.48095963
ACA1_301220	22.57517138	9.79138066
ACA1_323510	36.54781078	26.09626733
ACA1_323470	4.835654474	4.213551163
ACA1_323450	9.473688374	5.990539053
ACA1_323440	22.29819068	26.25063753
ACA1_323420	383.1534944	594.079853
ACA1_323410	60.69828975	37.87184594
ACA1_323390	6.27467381	11.00810815
ACA1_323310	13.7895679	19.77384889
ACA1_237550	4.161441698	4.184555709
ACA1_237430	0	0
ACA1_237410	29.24665888	112.601733
ACA1_236940	88.28366453	145.1996315
ACA1_236930	3.60512094	6.760677379
ACA1_236820	13.14167051	10.97617317
ACA1_236710	12.64943833	15.26467784
ACA1_236490	259.5670577	241.5622645
ACA1_236360	80.8373561	87.82620706
ACA1_236340	0	0
ACA1_236300	1.06897726	0.533645601
ACA1_236180	89.35570115	94.56070673
ACA1_236070	2.032916125	0.802962072
ACA1_236050	3.585527892	3.436677667
ACA1_235940	31.97939754	22.76556251
ACA1_235930	7.81541152	5.528568422
ACA1_235770	23.48345743	29.40588213
ACA1_235740	7.768643765	4.930460858
ACA1_235730	13.01888103	15.80258035
ACA1_235720	24.76561341	23.85016742
ACA1_235710	19.44152901	18.90172717
ACA1_235690	7.151622028	5.262121632
ACA1_235650	9.453976163	4.440650919
ACA1_235530	23.90351928	28.2897247
ACA1_235420	0	0
ACA1_235410	18.11479104	21.17952516
ACA1_234930	0.764912617	2.749342134
ACA1_234810	0	0
ACA1_234800	5.918086011	13.3279279
ACA1_234780	188.2087623	320.4551193
ACA1_234730	16.39098465	14.32900489
ACA1_234460	85.21604622	171.9412796
ACA1_234350	12.78632827	12.26366305
ACA1_234270	28.68422313	23.56578972
ACA1_234220	26.44788329	18.32085888
ACA1_234210	21.8809138	14.37456524
ACA1_234190	0	0
ACA1_234150	21.50013381	21.43707335
ACA1_234050	23.96812338	26.7619663
ACA1_234040	15.8106938	9.602481718
ACA1_234020	16.10342351	16.64075502
ACA1_234010	4.249514538	3.27302635
ACA1_233870	18.33424571	13.99471834
ACA1_233860	2.462389931	0.188311105
ACA1_233740	83.70741845	22.53293376
ACA1_233620	12.92190247	10.89239888
ACA1_233610	13.76449439	10.51322988
ACA1_233480	0	0
ACA1_233470	13.23298827	3.196110231
ACA1_233440	2.261838383	10.24140503
ACA1_233430	1.071195055	0.499102566
ACA1_233420	42.00189816	119.8745901
ACA1_233410	18.49065623	60.14185918
ACA1_233020	359.4910581	176.4509153
ACA1_232870	28.64421724	36.16420223
ACA1_232860	9.992101752	8.421408338
ACA1_232850	1.424039446	1.645218032
ACA1_232660	111.6821297	58.19294453
ACA1_232490	3.674252745	1.875915757
ACA1_232260	22.82969964	30.3485074
ACA1_037500	3.966967029	7.037877138
ACA1_037490	15.74997239	17.64341606
ACA1_037200	305.1876965	152.2755552
ACA1_037180	17.32604082	13.95429523
ACA1_037140	7.985825853	6.555288102
ACA1_037050	6.285121153	6.669077292
ACA1_037040	2.917039641	2.912438701
ACA1_167120	0.205621671	1.108605699
ACA1_167110	4.127690344	3.709061901
ACA1_167030	31.2559121	19.67201699
ACA1_166980	34.17590346	22.91118445
ACA1_166770	0	0.137467107
ACA1_166550	0.193159752	0.520708737
ACA1_151400	16.91025827	2.130172108
ACA1_151390	1.427075778	1.795279379
ACA1_151380	87.81398134	83.65596954
ACA1_151360	21.15433854	1.309588488
ACA1_151340	12.95136135	0.234318932
ACA1_151270	8.515628742	4.060917947
ACA1_151090	9.335820959	5.114474932
ACA1_150730	27.7241368	13.49616883
ACA1_150700	79.16759251	66.60017556
ACA1_150560	99.86359165	46.45879069
ACA1_150320	39.27006738	57.90626529
ACA1_150310	32.86263359	9.674112332
ACA1_166450	0	0
ACA1_166340	0.907286863	1.442401211
ACA1_041640	0.305965047	0.137467107
ACA1_041430	4.969269901	4.863975353
ACA1_041110	4.305799499	2.958729118
ACA1_040810	1401.159377	1608.025723
ACA1_040650	13.53549075	20.64835142
ACA1_040430	36.04360967	142.0493436
ACA1_015590	5.78131629	7.05984172
ACA1_015560	63.59651918	61.4030253
ACA1_015550	16.6161761	11.84260548
ACA1_015530	45.74609908	21.85872721
ACA1_015520	125.2675388	36.34404328
ACA1_015490	13.96996097	12.70747581
ACA1_015480	11.52793837	13.77108427
ACA1_015470	35.62606709	33.89599891
ACA1_395540	2.273863042	3.182108951
ACA1_395520	9.810217577	14.24496505
ACA1_395470	7.766150352	6.763419888
ACA1_395460	7.270194803	6.057738285
ACA1_395420	28.18099115	21.40386968
ACA1_395410	2.13039323	3.783080191
ACA1_395390	0.148238879	1.198841047
ACA1_395380	3.047460625	2.875308009
ACA1_395370	0	1.171594659
ACA1_395260	5.517650299	3.46384508
ACA1_395240	14.03953537	2.936401804
ACA1_395200	17.01606457	0.145621935
ACA1_395190	0.05542845	0.199227691
ACA1_394570	0.503231985	3.617555439
ACA1_394560	1.208913619	0
ACA1_394540	0	0
ACA1_394530	0	0
ACA1_394520	0	0
ACA1_394410	0	0
[truncated: 12,979 more rows]
